# Supplementary material for: Monocytic TLR4 expression and activation in schizophrenia: A systematic review and meta-analysis
Source: PLoS One. 2025 Mar 28;20(3):e0319171. doi: 10.1371/journal.pone.0319171 (PMC11952227; doi:10.1371/journal.pone.0319171)
Supplement: Supporting Information 3 — (XLSX) [file pone.0319171.s003.xlsx]

## Sheet: TLR density on monocyte membran
Author	AP Status	GP	N1	Mean1	SD1	N2	Mean2	SD2	HC, N	HC, mean	HC, SD	HC, 95% CI	SCZ, N	SCZ, mean	SCZ, SD	SCZ, 95% CI
Müller	AP free	Normal	31	26.8	8.4	31	38.1	23.6	31	26.8	8.4		31	38.1	23.6	23.6
Kéri, 2016	AP free	Log10	30	1183.3	361.301	35	1571.82	548.558	30	1183.30 (log10)		(1056.45, 1315.03)	35 group1: 24 group 2: 11	group1: 1465.90 (log 10) group2: 1677.73 (log 10)		group1: (1317.09, 1609.83) group2: (1465.51, 1899.72)
Kéri, 2016	On APs	Log10	30	1179.63	276.097	35	1260.18	427.097	30	1179.63 (log 10)		(1080.83, 1278.43)	35 group1: 24 group 2: 11	group1: 1193.90 (log 10) group2: 1326.47 (log 10)		group1: (1073.13, 1300.02) group2: (1160.59, 1499.69)
Kéri, 2017	AP free	Log10	42	1197.64	1969.98	42	1599.21	333.262	42	1197.64 (log10)		(1099.21, 1300.79)	42	1599.21 (log10)		(1499.21, 1700.79)
Chen	AP free	Normal	36	18.38	3.84	42	17.19	3.97	36	18.38	3.84		42	17.19	3.97	3.97

## Sheet: Monocytes expressing TLR-4 - E2
Author	AP Status	N1	Mean1	SD1	N2	Mean2	SD2	HC, N	HC, mean	HC, median	HC, SD	HC, IQR	HC, 95% CI	SCZ, N	SCZ, mean	SCZ, median	SCZ, SD	SCZ, IQR	SCZ, 95% CI
Kéri, 2016	AP free	30	8.07	4.23367	35	13.915	6.19528	30	8.07				(6.59, 9.62)	35 group1: 24 group2: 11	group1: 12.60 group2: 15.23				group1: (10.81, 14.17) group2: (12.89, 17.74)
Kéri, 2016	On APs	30	8.29	3.1019	35	9.1	4.63326	30	8.29				(7.18, 9.40)	35 group1: 24 group2: 11	group 1: 9.31 group 2: 8.89				group 1: (8.09, 10.52) group 2: (7.04, 10.75)
Chen, 2019	AP free	36	82.51	8.64	42	80.02	10.05	36	82.51		8.64			42	80.02		10.05
H. Li, 2022	On APs	59	52.98	0.26	44	57.76	26.48	59	52.98		0.26			44	57.76		26.48
N. Li, 2022	On APs	74	54.02	24	122	39.95	28.8	74		51.97		[39.01, 70.75]		122		group 1: 35.82 group 2: 34.64		group 1: [25.28, 56.82] group 2: [24.87, 70.11]
Tsai, 2023	On APs	43	0.05	0.1	33	1.35	2.6	43	0.05		0.1			33	1.35		2.6

## Sheet: TLR4 gene expression
Author	AP Status	N1	Mean1	SD1	N2	Mean2	SD2
Balaji, 2019	AP free	30	0.75	0.41	31	0.93	0.35
Balaji, 2019	On APs	30	0.75	0.41	31	0.95	0.28
Chase, 2019	On APs	20	2.38	0.53	20	2.12	0.37
